# Supplementary material for: Eusociality Shapes Convergent Patterns of Molecular Evolution across Mitochondrial Genomes of Snapping Shrimps
Source: Mol Biol Evol. 2020 Nov 19;38(4):1372–83. doi: 10.1093/molbev/msaa297 (PMC8480187; doi:10.1093/molbev/msaa297)
Supplement: msaa297_Supplementary_Data [file msaa297_Supplementary_Data.zip]

Archive with 2 entries (2 files):
- MBE Comments_20201027_PB-Nov3.docx
- mt_comp_sup_20200728_MBE_submitted.pdf
